# Supplementary material for: Phenylalkyl Glycosides from the Flowers of Brugmansia arborea L. and Their Radical Scavenging Effect and Protective Effect on Pancreatic Islets Damaged by Alloxan in Zebrafish (Danio rerio) Larvae
Source: Plants (Basel). 2023 Dec 5;12(24):4075. doi: 10.3390/plants12244075 (PMC10747368; doi:10.3390/plants12244075)
Supplement: Supplementary file 1 [file plants-12-04075-s001.zip]

Archive with 1 entries (1 files):
- plants-2735982-supplementary.pdf
